# Supplementary material for: Circulating MicroRNA Markers for Pulmonary Hypertension in Supervised Exercise Intervention and Nightly Oxygen Intervention
Source: Front Physiol. 2018 Jul 25;9:955. doi: 10.3389/fphys.2018.00955 (PMC6068281; doi:10.3389/fphys.2018.00955)
Supplement: Supplementary file 3 [file Table_1.xlsx]

## Sheet: Cattle_Data
Supplementary Table Cattle_Data: Plasma miRNA levels determined relative to synthetic spike RNA from cattle being tolarant, or having intermediate or severe degree of pulmonary hypertension
Cattle Sample ID	hsa-mir-22-3p1	hsa-mir-451a
Control_Tolerant_1	3.59	95.65
Control_Tolerant_2	1.85	435.72
Control_Tolerant_3	0.3	68.96
Control_Tolerant_4	0.63	35.94
Control_Tolerant_5	1.39	153.92
Control_Tolerant_6	3.45	91.38
Intermediate_7	3.62	44.07
Intermediate_8	72.03	419.97
Intermediate_9	37.33	412.62
Intermediate_10	2.98	40.79
Intermediate_11	15.09	221.12
PH_Intolerant_12	2.06	52.03
PH_Intolerant_13	30.04	325.69
PH_Intolerant_14	1.41	79.11
PH_Intolerant_15	277.06	576.95
PH_Intolerant_16	37.33	483.93
PH_Intolerant_17	42.59	389.87
PH_Intolerant_18	3.4	68.91
PH_Intolerant_19	21.53	559.55
1 Ct values are shown relative to spike RNA and multiplied by 10
