# Supplementary material for: Circulating MicroRNA Markers for Pulmonary Hypertension in Supervised Exercise Intervention and Nightly Oxygen Intervention
Source: Front Physiol. 2018 Jul 25;9:955. doi: 10.3389/fphys.2018.00955 (PMC6068281; doi:10.3389/fphys.2018.00955)
Supplement: Supplementary file 4 [file Table_2.xlsx]

## Sheet: 007A_July2015_forHeatMap
Supplementary Table human_large_mir_set: Serum miRNA levels determined relative to synthetic spike RNA from samples obtained before (B) or after (A) exercise intervention.
Sample_ID	1hsa-mir-17-5p	hsa-let-7g-5p	hsa-mir-103a-3p	hsa-mir-20a-5p	hsa-mir-20b-5p	hsa-mir-21-5p	hsa-mir-22-3p	hsa-mir-26a-5p	hsa-mir-27a-3p	hsa-mir-27b-3p	hsa-mir-135a-5p	hsa-mir-30e-5p	hsa-mir-30e-3p	hsa-mir-93-5p	hsa-mir-142-5p	hsa-mir-150-5p	hsa-mir-204-5p	hsa-mir-451a
2B-57	1450.68	10	6028.19	9396.34	2.14	5855.24	1819.48	1020.16	15.09	2039.9	505.75	8234.08	4.66	15429.6	3850.84	1026.34	1.07	104636
A-57	2585.42	2.15	16864	28285.1	0.9	20395.5	2284.77	3916.42	230.53	3505.18	2730.64	20971.3	1	41794.1	5761.58	1198.11	702.7	167790
B-54	491.86	4.21	11185.4	15112.9	1.09	10001.1	5193.04	295.18	1708.29	2603.29	7.07	25983.7	223.3	34497.8	1632.1	5405.73	5.09	343976
A-54	426.47	0.01	7569.24	17269.5	0.01	6371.9	1255.95	79.76	6.71	1410.43	48.08	4703.51	39.87	19579.8	1277.68	2446.21	96.12	102613
B-39	465.07	2.15	1747.02	2113.98	0.01	8420.29	1310.36	614.82	1264.88	1950.02	345.31	3016.37	0.39	5438.99	17.27	2046.95	4.11	75230.1
A-39	2376.13	22.34	3588.93	13364.3	40.16	21958.7	2513.11	88.25	12.84	5435.86	77.77	4772.99	4.84	34085.7	1648.58	1829.2	5	119989
B-38	1243.64	14.48	4344.74	6901.56	323.07	8125.19	1636.78	255.83	74.77	1784.62	515.34	9022.08	0.47	11819	3942.44	673.03	2.14	87243.9
A-38	1778.5	437.19	10432.8	9390.54	0.67	10189.2	2428.45	1746.88	56.29	3013.86	1707.11	3536.73	0.98	29558.8	2609.45	1243.98	0.01	79633.9
B-26	2604.85	8.26	12300	12683.8	2.03	3234.26	1703.77	157.27	8.57	3156.71	3427.43	5710.69	1.77	26433.2	1761.53	1704.23	4.73	121961
A-26	882.41	12.59	11199.2	13863.3	19.67	10913.5	884.53	1219.22	26.7	1871.35	1393.82	9792.23	53.88	27891.4	2392.51	3082.02	0.01	155278
B-24	1881.65	10.58	12141.8	21107.4	0.33	10514.1	2091.62	203.14	182.75	2482.96	118.53	5776.7	36.74	34899.3	3993.53	1315.21	0.41	223464
A-24	250.07	33.04	4117.21	8168.28	14.18	17079	2325.63	562.54	106.33	3089.54	472.87	6910.42	16.06	26467.7	2001.91	1923.04	1.78	49594.2
1 Ct values are shown relative to spike RNA and multiplied by 10000
2 Abbreviations: B-before exercise intervention; A-after exercise intervention
