# Supplementary material for: Circulating MicroRNA Markers for Pulmonary Hypertension in Supervised Exercise Intervention and Nightly Oxygen Intervention
Source: Front Physiol. 2018 Jul 25;9:955. doi: 10.3389/fphys.2018.00955 (PMC6068281; doi:10.3389/fphys.2018.00955)
Supplement: Supplementary file 5 [file Table_3.xlsx]

## Sheet: 007_HD_ZH_heatMap
Supplementary Table human_large_sample_set: Serum miRNA levels determined relative to synthetic spike RNA from samples obtained before (B) or after (A) exercise intervention; or following placebo (P) or oxygen (O) intervention.
Sample_ID	hsa-mir-22-3p1	hsa-mir-21-5p	hsa-mir-451a
24-B-HD2	2092.07	9148.45	223511
26-B-HD	1703.83	10480.1	121965
38-B-HD	1636.86	7395.93	87248.2
39-B-HD	1310.05	8148.27	75212.3
54-B-HD	5192.94	8218.5	343970
57-B-HD	1819.7	4054.27	104649
101-B-HD	91.9408	1028.53	12090.1
112-B-HD	178.983	1715.16	27730.6
114-B-HD	134.231	787.57	20974.3
115-B-HD	129.471	1107.68	37582.9
119-B-HD	56.9072	638.01	11680.3
139-B-HD	106.9	1174.27	13155.8
75-B-HD	14.1901	175.88	2628.49
83-B-HD	250.612	1885.5	33133.7
90-B-HD	149.894	1285.25	29963.8
91-B-HD	166.207	1371.4	26730.1
103-B-HD	8.201	3659.23	1473.31
107-B-HD	7.724	4371.57	2944.24
158-B-HD	1.773	1068.78	685.243
166-B-HD	11.154	2101.81	2805.21
185-B-HD	8.563	2325.36	2416
191-B-HD	26.273	3604.02	10768.1
206-B-HD	1.165	889.65	299.016
233-B-HD	5.699	1842.52	1826.42
259-B-HD	28.2	7744.5	4399.83
281-B-HD	5.872	3620.49	1129.63
290-B-HD	33.885	5939.12	25225.8
291-B-HD	25.707	6542.03	3272.72
292-B-HD	13.866	1846.62	6990.71
297-B-HD	18.685	6355	5556.67
322-B-HD	51.77	14441.4	18563.3
24-A-HD	2326.4	21514.8	49610.6
26-A-HD	884.789	13617.1	155323
38-A-HD	2427.62	8147.72	79606.7
39-A-HD	2513.75	29900.4	120019
54-A-HD	1255.79	6446.03	102600
57-A-HD	2284.68	24717.2	167783
101-A-HD	80.8922	1102.35	13894.7
112-A-HD	284.261	2310.3	180202
114-A-HD	114.991	1235.86	18870.8
115-A-HD	113.357	1007.71	32085.9
119-A-HD	106.119	933.14	42201
139-A-HD	98.9308	1081.66	20656.2
75-A-HD	105.968	1117.19	25499.6
83-A-HD	145.548	1428.01	29704.8
90-A-HD	176.177	1121.9	42202.5
91-A-HD	180.356	1049.6	33029.7
103-A-HD	3.301	1566.57	731.485
107-A-HD	5.733	3642.67	2087.46
158-A-HD	2.253	1035.35	885.981
166-A-HD	9.866	2518.78	2522.29
185-A-HD	18.55	5053.5	7360.04
191-A-HD	23.106	2810.64	11914.2
206-A-HD	3.724	1776.12	741.509
233-A-HD	7.05	3256.05	3210.82
259-A-HD	16.076	9395.38	9208.12
281-A-HD	3.087	2427.49	817.28
290-A-HD	12.271	2031.58	8007.07
291-A-HD	8.523	5618.71	3670.65
292-A-HD	8.884	2223.16	6742.54
297-A-HD	15.689	6191.35	8899.59
322-A-HD	130.557	23221	38576.8
1-P-ZH	249.316	462.452	88.141
10-P-ZH	55.628	178.83	620.641
11-P-ZH	2.896	232.648	1108.62
13-P-ZH	34.372	770.617	63.367
14-P-ZH	3.875	689.914	841.336
15-P-ZH	22.518	126.516	345.204
16-P-ZH	0.674	120.563	127.391
17-P-ZH	0.476	233.726	202.242
19-P-ZH	14.586	2370.23	3399.59
2-P-ZH	0.346	167.369	70.584
21-P-ZH	0.28	558.807	170.333
22-P-ZH	11.154	64.397	1373.2
23-P-ZH	18.058	373.078	203.23
24-P-ZH	0.248	812.148	137.709
3-P-ZH	0.024	0.611	0.169
4-P-ZH	200.165	563.911	403.893
5-P-ZH	59.224	327.602	1941.54
6-P-ZH	50.469	227.771	1683.7
7-P-ZH	0.135	144.203	27.446
8-P-ZH	4.285	432.102	974.321
9-P-ZH	34.879	118.312	170.363
1-O-ZH	0.474	181.397	83.653
10-O-ZH	0.52	8.262	119.211
11-O-ZH	10.382	993.121	2289.22
13-O-ZH	37.714	409.052	284.505
14-O-ZH	1.541	95.989	462.883
15-O-ZH	0.131	101.31	36.072
16-O-ZH	9.22	285.175	590.474
17-O-ZH	0.435	807.83	200.779
19-O-ZH	297.975	2274.53	402.904
2-O-ZH	0.214	508.075	27.699
21-O-ZH	0.898	712.453	153.557
22-O-ZH	68.81	146.123	404.074
23-O-ZH	0.529	336.312	53.944
24-O-ZH	0.094	158.289	31.264
3-O-ZH	0.097	80.807	32.806
4-O-ZH	45.553	164.081	4011.74
5-O-ZH	0.889	260.983	537.052
6-O-ZH	48.754	300.009	154.061
7-O-ZH	0.243	206.271	16.864
8-O-ZH	58.692	264.808	3215.08
9-O-ZH	0.439	131.071	209.367
1 Ct values are shown relative to spike RNA and multiplied by 10000
2 Abbreviations: HD-Heidelberg; ZH-Zurich; B-before exercise; A-after exercise; P-placebo; O-oxygen
